# Supplementary material for: Cancer immunohistogram representing cancer-immunity cycle by immunohistochemistry predicts the efficacy of immune checkpoint inhibitors in urological cancer patients
Source: Sci Rep. 2022 Jun 23;12:10617. doi: 10.1038/s41598-022-14700-1 (PMC9226007; doi:10.1038/s41598-022-14700-1)
Supplement: Supplementary file 1 — Supplementary Information. [file 41598_2022_14700_MOESM1_ESM.xlsx]

## Sheet: Sheet1
Scoring			Cell count/HPF 0-1: score 0 2-10: score 1 11-30: score 2 >30: score 3			Cell count/HPF 0-1: score 0 2-10: score 1 10-20: score 2 >20: score 3			% positive area 0 %: score 0 1-10%: score 1 11-50%: score 2 >50%: score 3			membrane intensity, none: score 0 weak: score 1 moderate: score 2 strong: score 3	menbrane intensity score in >50% area			% area 0-10%: score 0 11-50%: score 1 >50%: score 2 >50% + tumor cells+: score 3	none: score 0 only tumor margin: score 1 intratumor: score 2	Cell count/HPF 0-1: score 0 2-10: score 1 11-30: score 2 >30: score 3	medullary: med intermediate: int fibrous: fib	T-cell Inflamed type: Inf T-cell excluded type: Exc T-cell desert type: Des		Score 3 in >3 elements, and Immunophenotype Inf or parial Inf: Hot
Patient number	Primary	CD8			TIA-1			PD-L1			HLA class I				HLA-DR		Tertially Lymphoid Structure	FoxP3	Stromal volume	Immunophenotype		Immunohistgram		Response to ICI	PFS	CSS
		Cell count/HPF	IHG score		Cell count/HPF	IHG score		positive area (%)	IHG score		positive area (%)	membrane intensity	IHG score		positive area (%)	IHG score						Hot/Cold		iRECIST	(months)	(months)		Last follow up or death	Status	Gender	pT stage	pN stage	cM PUL	cM HEP	cM OSS	cM Local rec		ICI start date	ICI progression date	ICI progression	Date of birth	Age at ICI	Interval between surgery and ICI	Grade	T	Surgery date	Recurrence after surgery
1	RCC	288	3		112	3		60	3		90	3: 100%	3		60	3	1	1	med	Inf		Hot		iCR	6.77	6.77		2019-08-31	Died of other cause	M	T2a	Nx	1	1	0	0		2019-02-06		0	1954-05-24	64.7	1.08	3	2	2019-01-04	2019-02-04
2	RCC	102	3		70	3		60	3		95	3: 80% 1: 20%	3		50	3	2	1	int	Inf		Hot		iPR	26.5	26.5		2021-04-24	Alive	M	T3a	N0	1	0	0	0		2019-02-06		0	1962-05-14	56.7	0.66	2	3	2019-01-17
3	RCC	50	3		14	2		0	0		60	2: 60% 1: 40%	2		10	0	0	0	med	Exc		Cold		iPR	23	38.6		2021-04-16	Alive	M	Tx	Nx	1	0	0	0		2018-01-27	2019-12-28	1	1957-02-05	61	2.54	3	3	2017-11-25	2018-01-20
4	RCC	88	3		65	3		30	2		80	3: 30% 1: 70%	3		50	3	1	0	med	Partial Inf		Hot		iCR	17.2	17.2		2021-04-15	Alive	M	1b	N0	0	0	0	1		2019-11-08		0	1935-09-07	84.2	22.4	3	1	2017-12-26	2019-10-11
5	RCC	324	3		172	3		5	1		100	3/2: 100%	3		50	3	1	2	med	Partial Inf		Hot		iSD	8.02	13		2021-05-06	Alive	M	2a	0	1	0	0	1		2020-04-04	2020-12-04	1	1948-01-08	72.2	4.3	3	3	2019-11-25	2020-03-10
6	RCC	138	3		160	3		10	1		90	3/2: 80% 1: 20%	3		80	3	2	1	med	Inf		Hot		iSD	14.1	14.1		2021-10-25	Alive	M	3a	xx	1	0	0	0		2020-02-19		0	1942-09-30	77.4	6.74	2	3	2019-07-29	2019-08-26
7	RCC	9	1		7	1		100	3		30	3: 20% 1: 80%	1		0	0	0	0	med	Exc		Cold		iPR	13.4	13.4		2021-05-06	Alive	M	2a	x	1	0	1	0		2020-03-24		0	1950-05-29	69.8	1.18	3	2	2020-02-17
8	UTUC	8	1		3	1		0	0		50	2: 30% 1: 70%	1		0	0	0	1	med	Des		Cold		iPD	1.28	1.28		2018-05-30	Died of cancer	F	3	1	0	0	1	0		2018-04-21	2018-05-30	1	1956-07-21	61.7	69.4	2	3	2012-07-10	2014-11-10
9	UTUC	114	3		56	3		60	3		70	3: 70% 2: 30%	3		50	3	1	2	int	Partial Inf		Hot		iPR	17.9	17.9		2020-04-15	Died of other cause	M	3	2	0	0	0	0		2018-10-19		0	1947-06-15	71.3	10.3	3	3	2017-12-08	2018-06-09
10	UTUC	28	2		13	2		0	0		50	3: 70% 2: 30%	3		0	0	1	0	fib	Inf		Cold		iPD	1.94	13.9		2019-12-25	Died of cancer	M	3	0	0	0	0	0		2018-10-27	2018-12-25	1	1948-09-13	70.1	43.6	3	3	2015-03-09	2016-07-30
11	UTUC	16	2		2	0		5	1		20	3/2: 20% 0/1: 80%	1		5	0	0	1	fib	Des		Cold		iPD	0.46	1.58		2019-08-22	Died of cancer	M	4	0	0	1	0	0		2019-07-05	2019-07-19	1	1946-08-29	72.8	0.69	3	4	2019-06-14	2017-07-19
12	UTUC	29	2		11	2		5	1		100	3: 80% 2: 20%	3		10	0	0	1	int	Partial Inf		Cold		iPD	0.13	1.41		2020-05-06	Died of cancer	M	3	x	0	1	0	0		2020-03-24	2020-03-28	1	1935-06-04	84.8	1.41	3	3	2020-02-10	2020-03-03
13	BCa	81	3		54	3		5	1		100	3: 100%	3		0	0	0	2	fib	exc		Cold		iPR	15.4	15.4		2020-09-10	Alive	M	3b	0	1	0	0	1		2019-05-29		0	1941-09-12	77.7	6.74	3	3	2018-11-05	2019-04-22
14	BCa	82	3		31	3		10	1		50	3/2: 30% 0/1: 70%	3		20	1	0	1	int	Partial Inf		Hot		iSD	12.7	17.1		2020-09-07	Died of cancer	M	2	0	0	0	0	1		2019-04-06	2020-04-28	1	1937-02-11	82.1	0.95	3	2	2019-03-08	2020-04-28
15	BCa	32	3		13	2		5	1		70	3/2: 80% 0/!: 20%	3		0	0	2	1	int	Partial Inf		Cold		iSD	11.2	22.2		2020-12-12	Alive	M	3a	0	0	0	0	0		2019-02-05	2020-01-11	1	1943-05-14	75.7	12.4	2	3	2018-01-24	2018-12-20
16	BCa	122	3		63	3		60	3		95	3: 80% 2: 20%	3		70	3	1	2	med	Inf		Hot		iCR	30.7	30.7		2021-05-01	Alive	M	3b	x	0	0	0	1		2018-10-11		0	1936-08-25	82.1	246	3	3	1998-04-10	2017-02-23
17	BCa	8	1		5	0		0	0		30	3/2: 30% 0/1: 70%	1		0	0	0	0	fib	Des		Cold		iPD	1.25	3.32		2018-06-19	Died of cancer	M	2	x	1	1	1	0		2018-03-10	2018-04-17	1	1976-09-23	41.5	12.9	3	2	2017-02-09	2017-04-13
18	BCa	40	3		18	2		30	2		30	2: 20% 0/1: 80%	1		0	0	0	0	fib	Exc		Cold		iPD	1.15	2.83		2020-06-28	Died of cancer	M	4a	1	0	0	0	1		2020-04-03	2020-05-08	1	1949-01-06	71.2	2.2	3	4	2020-01-27	2020-04-03
